# Supplementary material for: Asymmetries During Multiple Face Encoding: Increased Dwell Time and Number of Fixations in the Upper Visual Hemifield
Source: Iperception. 2019 Feb 13;10(1):2041669519827974. doi: 10.1177/2041669519827974 (PMC6376514; doi:10.1177/2041669519827974)
Supplement: Supplementary material [file raw_msc1.csv]

ID	age	sex	gender	New	Cheaters	Cooperators	Neutrals	d_cheat	d_coop	d_neutral	Dwell_cheat	Dwell_coop	Dwell_neutral
e2	18	female	female	.83	.5	1	1	.98	3.35	3.35	992	1001	996
e3	20	female	female	.73	.75	.67	.25	1.1	.86	.25	897	871	927
e4	26	female	female	.73	1	1	.5	3.05	2.9	.73	986	1046	1041
e5	31	male	male	.82	1	1	1	3.37	3.37	3.52	1081	1054	1078
e6	20	female	female	1	1	1	.75	4.05	4.05	2.5	970	1010	999
e7	20	female	female	1	1	.75	1	4.05	2.55	4.05	1047	1041	1049
e8	21	female	female	.73	1	1	1	3.11	3.27	3.27	1084	1034	1063
e9	21	female	female	.91	1	.75	.75	3.35	1.86	1.86	934	964	931
e10	22	male	male	.73	.75	.75	1	1.4	1.4	3.05	836	900	983
e11	22	female	female	.82	.75	.33	1	1.42	.28	2.92	1050	1062	1093
e12	22	male	male	.82	1	.67	1	3.18	1.4	3.18	1008	1019	941
e14	20	female	female	.64	1	1	.75	2.81	2.96	1.27	745	1025	880
e15	23	male	male	.73	.33	.67	1	.11	.97	2.71	1056	1137	1082
e16	23	female	female	.64	1	1	1	2.9	3.06	3.06	932	839	860
e17	22	female	female	.82	1	1	.5	3.1	3.1	.89	978	891	904
e18	20	female	female	.64	1	.67	.75	2.69	.95	1.19	1008	1011	987
e19	21	female	female	.82	.67	1	.75	1.32	3.22	1.57	1046	1028	1055
e20	21	female	female	.82	1	.67	1	3.18	1.44	3.18	972	1096	937
e21	21	female	female	1	1	.75	1	4.05	2.55	4.2	982	1016	1023
e22	21	female	female	.64	.25	.25	.67	.56	.56	.55	1024	1036	995
e23	19	male	male	.64	1	.75	1	2.81	1.31	2.81	937	1013	994
e24	21	male	male	.45	1	1	1	2.56	2.72	2.72	1041	1052	1048
e25	21	female	female	1	.75	1	1	2.55	4.2	4.2	818	922	951
e26	21	female	female	.73	.67	1	1	1.18	2.96	2.96	935	982	905
e27	19	female	female	.73	1	1	.5	2.9	3.05	.73	1016	980	1087
e28	20	female	female	.91	.5	1	1	1.18	3.51	3.35	1034	1018	1011
e29	34	female	female	.82	.75	1	1	1.73	3.22	3.38	1093	1006	984
e30	21	female	female	.82	1	1	1	3.37	3.52	3.52	1105	1047	1069
e101	21	female	female	.82	1	1	1	3.37	3.52	3.37	713	1006	754
e102	24	female	female	.91	1	1	1	3.74	3.74	3.74	1115	1093	1071
e103	24	male	male	.91	1	.75	1	3.52	1.98	3.68	1065	1050	1058
e104	23	female	female	.82	1	1	1	3.37	3.52	3.37	967	1028	999
e105	26	female	female	.82	.33	1	1	.42	3.02	3.18	697	900	750
e106	25	male	male	.64	.75	1	1	1.31	2.96	2.96	904	900	692
e107	23	female	female	.91	1	1	1	3.74	3.9	3.74	1033	1050	1054
e108	39	female	female	1	1	1	.75	4.05	4.05	2.5	1036	1035	1046
e109	24	female	female	.73	1	.75	1	3	1.46	3.15	997	981	1019
e110	36	male	male	1	1	.75	1	4.05	2.55	4.05	1028	1032	1032
e111	19	female	female	.82	.75	1	.67	1.57	3.22	1.28	962	942	985
e112	22	female	female	.55	1	.75	1	2.64	1.14	2.8	997	916	1091
e444	20	female	female	.64	.33	.75	.75	.11	1	1	997	995	1000
