# Supplementary material for: Asymmetries During Multiple Face Encoding: Increased Dwell Time and Number of Fixations in the Upper Visual Hemifield
Source: Iperception. 2019 Feb 13;10(1):2041669519827974. doi: 10.1177/2041669519827974 (PMC6376514; doi:10.1177/2041669519827974)
Supplement: Supplementary material [file raw_msc2.csv]

ID	sex_gender	age	dwell_TopLeft_cheaters	dwell_TopRight_cheaters	dwell_BottomLeft_cheaters	dwell_BottomRight_cheaters	dwell_TopLeft_cooperators	dwell_TopRight_cooperators	dwell_BottomLeft_cooperators	dwell_BottomRight_cooperators	dwell_TopLeft_neutrals	dwell_TopRight_neutrals	dwell_BottomLeft_neutrals	dwell_BottomRight_neutrals	fixation_TopLeft_cheaters	fixation_TopRight_cheaters	fixation_BottomLeft_cheaters	fixation_BottomRight_cheaters	fixation_TopLeft_cooperators	fixation_TopRight_cooperators	fixation_BottomLeft_cooperators	fixation_BottomRight_cooperators	fixation_TopLeft_neutrals	fixation_TopRight_neutrals	fixation_BottomLeft_neutrals	fixation_BottomRight_neutrals	gender	dwell_Left_cheaters	dwell_Right_cheaters	dwell_Left_cooperators	dwell_Right_cooperators	dwell_Left_neutrals	dwell_Right_neutrals	fixations_Left_cheaters	fixations_Right_cheaters	fixations_Left_cooperators	fixations_Right_cooperators	fixations_Left_neutrals	fixations_Right_neutrals	Dwell_Upper_cheaters	Dwell_Lower_cheaters	Dwell_Upper_cooperators	Dwell_Lower_cooperators	Dwell_Upper_neutral	Dwell_Lower_neutral	Fix_Upper_cheaters	Fix_Lower_cheaters	Fix_Upper_cooperators	Fix_Lower_cooperators
e2	2	18	.28	.2	.36	.08	.32	.2	.2	.25	.19	.24	.33	.23	.27	.18	.27	.14	.21	.25	.25	.25	.22	.22	.39	.17	female	.32	.14	.26	.225	.26	.235	.27	.16	.23	.25	.305	.195	.48	.44	.52	.45	.43	.56	.45	.41	.46	.5
e3	1	20	.2	.36	.22	.11	.53	.08	0	.06	.07	.18	0	0	.21	.33	.17	.17	.39	.13	0	.09	.13	.25	0	0	female	.21	.235	.265	.07	.2	.09	.19	.25	.195	.11	.11	.125	.56	.33	.61	.06	.25	0	.54	.34	.52	.09
e4	2	26	.33	.29	.24	.1	.33	.12	.16	.31	.17	.17	.28	.16	.24	.29	.24	.19	.26	.11	.21	.26	.24	.14	.24	.19	female	.285	.195	.245	.215	.225	.165	.24	.24	.235	.185	.24	.165	.62	.34	.45	.47	.34	.44	.53	.43	.37	.47
e5	2	31	.19	.17	.41	.2	.32	.25	.25	.13	.25	.19	.25	.29	.33	.2	.27	.13	.29	.29	.24	.1	.31	.19	.19	.25	male	.3	.185	.285	.19	.25	.24	.3	.165	.265	.195	.25	.22	.36	.61	.57	.38	.44	.54	.53	.4	.58	.34
e6	2	20	.3	.25	.2	.22	.27	.24	.21	.27	.37	.14	.13	.11	.3	.25	.2	.2	.26	.17	.22	.3	.33	.14	.14	.1	female	.25	.235	.24	.255	.25	.125	.25	.225	.24	.235	.235	.12	.55	.42	.51	.48	.51	.24	.55	.4	.43	.52
e7	2	20	.41	.2	.14	.22	.43	.29	.09	.17	.33	.2	.23	.21	.26	.21	.16	.32	.33	.33	.11	.17	.32	.21	.26	.16	female	.275	.21	.26	.23	.28	.205	.21	.265	.22	.25	.29	.185	.61	.36	.72	.26	.53	.44	.47	.48	.66	.28
e8	2	21	.25	.21	.23	.25	.24	.21	.34	.19	.25	.24	.26	.2	.2	.15	.25	.3	.21	.21	.32	.21	.22	.22	.22	.22	female	.24	.23	.29	.2	.255	.22	.225	.225	.265	.21	.22	.22	.46	.48	.45	.53	.49	.46	.35	.55	.42	.53
e9	2	21	.23	.23	.22	.18	.33	.19	.23	.16	.3	.18	.13	.18	.17	.21	.25	.21	.24	.2	.24	.16	.33	.13	.17	.17	female	.225	.205	.28	.175	.215	.18	.21	.21	.24	.18	.25	.15	.46	.4	.52	.39	.48	.31	.38	.46	.44	.4
e10	1	22	.16	.09	.21	.1	.27	.23	.18	.13	.37	.27	.17	.16	.17	.11	.22	.11	.21	.21	.21	.11	.41	.12	.18	.24	male	.185	.095	.225	.18	.27	.215	.195	.11	.21	.16	.295	.18	.25	.31	.5	.31	.64	.33	.28	.33	.42	.32
e11	2	22	.36	.53	.07	0	.47	.1	.25	.15	.25	.2	.38	.14	.43	.36	.14	0	.38	.06	.25	.25	.19	.19	.38	.19	female	.215	.265	.36	.125	.315	.17	.285	.18	.315	.155	.285	.19	.89	.07	.57	.4	.45	.52	.79	.14	.44	.5
e12	2	22	.37	.19	.16	.24	.21	.38	.19	.19	.18	.26	.23	.28	.25	.2	.15	.35	.3	.3	.2	.15	.2	.24	.28	.2	male	.265	.215	.2	.285	.205	.27	.2	.275	.25	.225	.24	.22	.56	.4	.59	.38	.44	.51	.45	.5	.6	.35
e14	1	20	.21	.2	.29	.27	.24	.2	.06	.17	.18	.32	.22	.26	.21	.26	.26	.21	.32	.21	.11	.16	.18	.29	.24	.24	female	.25	.235	.15	.185	.2	.29	.235	.235	.215	.185	.21	.265	.41	.56	.44	.23	.5	.48	.47	.47	.53	.27
e15	2	23	.28	.36	.29	.02	.4	.34	.23	0	.31	.17	.3	.19	.29	.21	.29	.07	.36	.36	.18	0	.31	.19	.31	.13	male	.285	.19	.315	.17	.305	.18	.29	.14	.27	.18	.31	.16	.64	.31	.74	.23	.48	.49	.5	.36	.72	.18
e16	2	23	.27	.22	.2	.24	.22	.23	.25	.24	.29	.09	.23	.08	.18	.23	.18	.27	.14	.19	.33	.19	.17	.09	.26	.09	female	.235	.23	.235	.235	.26	.085	.18	.25	.235	.19	.215	.09	.49	.44	.45	.49	.38	.31	.41	.45	.33	.52
e17	2	22	.15	.34	.13	.17	.17	.33	.17	.19	.56	.11	.09	.16	.21	.26	.16	.16	.16	.32	.21	.16	.38	.14	.14	.14	female	.14	.255	.17	.26	.325	.135	.185	.21	.185	.24	.26	.14	.49	.3	.5	.36	.67	.25	.47	.32	.48	.37
e18	2	20	.09	.26	.22	.39	.42	.32	.18	.03	.23	.23	.29	.21	.11	.21	.21	.42	.47	.29	.12	.06	.26	.21	.26	.21	female	.155	.325	.3	.175	.26	.22	.16	.315	.295	.175	.26	.21	.35	.61	.74	.21	.46	.5	.32	.63	.76	.18
e19	2	20	.42	.2	.28	.07	.54	.14	.2	.09	.4	.21	.22	.14	.44	.19	.19	.13	.53	.07	.2	.13	.35	.24	.18	.18	female	.35	.135	.37	.115	.31	.175	.315	.16	.365	.1	.265	.21	.62	.35	.68	.29	.61	.36	.63	.32	.6	.33
e20	2	21	.14	.13	.06	.03	.17	.3	.09	.2	.25	.23	.19	.27	.25	.17	.08	.08	.17	.26	.04	.17	.18	.18	.14	.36	male	.1	.08	.13	.25	.22	.25	.165	.125	.105	.215	.16	.27	.27	.09	.47	.29	.48	.46	.42	.16	.43	.21
e21	1	21	.3	.17	.15	.35	.23	.25	.27	.23	.27	.3	.18	.23	.36	.18	.23	.18	.25	.2	.35	.15	.33	.28	.11	.22	female	.225	.26	.25	.24	.225	.265	.295	.18	.3	.175	.22	.25	.47	.5	.48	.5	.57	.41	.54	.41	.45	.5
e22	1	21	.32	.34	.12	.08	.18	.26	.25	.26	.28	.2	.23	.26	.33	.17	.17	.11	.3	.25	.15	.2	.31	.19	.19	.25	female	.22	.21	.215	.26	.255	.23	.25	.14	.225	.225	.25	.22	.66	.2	.44	.51	.48	.49	.5	.28	.55	.35
e23	2	19	.3	.37	.14	.16	.31	.2	.09	.23	.42	.24	.1	.21	.25	.33	.13	.21	.4	.15	.1	.1	.4	.3	.1	.15	male	.22	.265	.2	.215	.26	.225	.19	.27	.25	.125	.25	.225	.67	.3	.51	.32	.66	.31	.58	.34	.55	.2
e24	2	21	.25	.29	.2	.18	.19	.14	.12	.46	.29	.23	.23	.22	.24	.24	.24	.19	.18	.18	.12	.41	.3	.2	.2	.25	male	.225	.235	.155	.3	.26	.225	.24	.215	.15	.295	.25	.225	.54	.38	.33	.58	.52	.45	.48	.43	.36	.53
e25	2	21	.28	.33	.18	.16	.38	.29	0	.22	.2	.38	.17	.21	.21	.32	.21	.21	.45	.2	0	.25	.27	.23	.18	.23	female	.23	.245	.19	.255	.185	.295	.21	.265	.225	.225	.225	.23	.61	.34	.67	.22	.58	.38	.53	.42	.65	.25
e26	2	21	.29	.3	.22	.08	.18	.22	.18	.11	.23	.35	.17	.13	.28	.28	.17	.11	.16	.24	.16	.12	.25	.25	.15	.05	female	.255	.19	.18	.165	.2	.24	.225	.195	.16	.18	.2	.15	.59	.3	.4	.29	.58	.3	.56	.28	.4	.28
e27	2	19	.28	.21	.21	.2	.2	.23	.36	.18	.5	.17	.11	.19	.29	.17	.17	.25	.2	.27	.27	.2	.44	.13	.13	.25	female	.245	.205	.28	.205	.305	.18	.23	.21	.235	.235	.285	.19	.49	.41	.43	.54	.67	.3	.46	.42	.47	.47
e28	2	20	.24	.22	.07	.07	.29	.3	.2	.17	.32	.23	.19	.23	.24	.29	.12	.12	.27	.27	.18	.23	.35	.25	.2	.15	female	.155	.145	.245	.235	.255	.23	.18	.205	.225	.25	.275	.2	.46	.14	.59	.37	.55	.42	.53	.24	.54	.41
e29	2	34	.47	.24	0	.26	.21	.23	.26	.28	.27	.2	.28	.21	.44	.31	0	.19	.25	.25	.15	.3	.22	.22	.26	.22	female	.235	.25	.235	.255	.275	.205	.22	.25	.2	.275	.24	.22	.71	.26	.44	.54	.47	.49	.75	.19	.5	.45
e30	2	21	.31	.35	.12	.2	.34	.22	.2	.07	.28	.26	.14	.17	.35	.18	.18	.24	.4	.13	.2	.13	.29	.29	.06	.24	female	.215	.275	.27	.145	.21	.215	.265	.21	.3	.13	.175	.265	.66	.32	.56	.27	.54	.31	.53	.42	.53	.33
e101	2	21	.25	.41	0	.28	.31	.23	0	.43	.14	.27	.28	.19	.27	.27	0	.27	.31	.23	0	.43	.16	.21	.26	.21	female	.125	.345	.155	.33	.21	.23	.135	.27	.155	.33	.21	.21	.66	.28	.54	.43	.41	.47	.54	.27	.54	.43
e102	2	24	.26	.25	.27	.19	.32	.3	.14	.22	.22	.31	.24	.21	.31	.15	.31	.15	.25	.33	.08	.25	.2	.3	.2	.2	female	.265	.22	.23	.26	.23	.26	.31	.15	.165	.29	.2	.25	.51	.46	.62	.36	.53	.45	.46	.46	.58	.33
e103	1	24	.24	.34	.14	.25	.21	.36	.2	.2	.21	.32	.17	.28	.25	.25	.15	.3	.25	.25	.2	.25	.2	.35	.15	.25	male	.19	.295	.205	.28	.19	.3	.2	.275	.225	.25	.175	.3	.58	.39	.57	.4	.53	.45	.5	.45	.5	.45
e104	2	23	.35	.16	.27	.14	.29	.2	.23	.25	.26	.16	.16	.38	.35	.15	.2	.2	.25	.15	.25	.25	.27	.18	.18	.27	female	.31	.15	.26	.225	.21	.27	.275	.175	.25	.2	.225	.225	.51	.41	.49	.48	.42	.54	.5	.4	.4	.5
e105	2	26	.24	.11	.44	.12	.27	.14	.33	.19	.26	.28	.19	.1	.25	.06	.38	.25	.27	.12	.24	.29	.26	.27	.13	.13	female	.34	.115	.3	.165	.225	.19	.315	.155	.255	.205	.195	.2	.35	.56	.41	.52	.54	.29	.31	.63	.39	.53
e106	1	25	.22	.26	.08	.19	.42	.29	.07	.15	.33	.19	0	.13	.18	.18	.14	.09	.35	.35	.05	.1	.25	.13	0	.19	male	.15	.225	.245	.22	.165	.16	.16	.135	.2	.225	.125	.16	.48	.27	.71	.22	.52	.13	.36	.23	.7	.15
e107	2	23	.46	.26	.15	.11	.27	.2	.32	.18	.43	.25	.14	.09	.38	.23	.15	.15	.24	.24	.24	.24	.41	.29	.12	.06	female	.305	.185	.295	.19	.285	.17	.265	.19	.24	.24	.265	.175	.72	.26	.47	.5	.68	.23	.61	.3	.48	.48
e108	2	39	.16	.26	.23	.29	.16	.22	.16	.43	.21	.24	.07	.41	.18	.23	.23	.27	.21	.21	.21	.32	.25	.2	.05	.35	female	.195	.275	.16	.325	.14	.325	.205	.25	.21	.265	.15	.275	.42	.52	.38	.59	.45	.48	.41	.5	.42	.53
e109	2	24	.15	.31	.24	.25	.24	.35	.19	.16	.33	.24	.25	.15	.11	.28	.28	.22	.3	.3	.15	.15	.3	.3	.2	.15	female	.195	.28	.215	.255	.29	.195	.195	.25	.225	.225	.25	.225	.46	.49	.59	.35	.57	.4	.39	.5	.6	.3
e110	1	36	.31	.19	.24	.21	.28	.27	.18	.23	.25	.23	.2	.29	.22	.22	.22	.17	.27	.23	.14	.27	.33	.22	.11	.28	male	.275	.2	.23	.25	.225	.26	.22	.195	.205	.25	.22	.25	.5	.45	.55	.41	.48	.49	.44	.39	.5	.41
e111	2	19	.26	.23	.15	.33	.38	.19	.22	.17	.31	.34	.09	.24	.3	.22	.17	.22	.36	.27	.14	.18	.29	.38	.1	.19	female	.205	.28	.3	.18	.2	.29	.235	.22	.25	.225	.195	.285	.49	.48	.57	.39	.65	.33	.52	.39	.63	.32
e112	2	22	.16	.46	.11	.25	.27	.24	.26	.19	.32	.11	.17	.2	.13	.31	.13	.38	.25	.25	.25	.2	.35	.15	.15	.15	female	.135	.355	.265	.215	.245	.155	.13	.345	.25	.225	.25	.15	.62	.36	.51	.45	.43	.37	.44	.51	.5	.45
e444	2	20	.24	.32	.22	.14	.23	.32	.27	.15	.23	.24	.29	.21	.26	.26	.21	.16	.24	.29	.29	.14	.21	.26	.26	.21	female	.23	.23	.25	.235	.26	.225	.235	.21	.265	.215	.235	.235	.56	.36	.55	.42	.47	.5	.52	.37	.53	.43
[truncated: 8 more columns]
